# Supplementary material for: Clinical Outcomes and Correlation With Biochemical Control in Hydroxocobalamin‐Treated Patients With Early‐Onset Cobalamin C Disease
Source: JIMD Rep. 2026 Apr 27;67(3):e70091. doi: 10.1002/jmd2.70091 (PMC13120851; doi:10.1002/jmd2.70091)
Supplement: Supplementary file 1 — Data S1: (Excel spreadsheet): This document provides the raw data for nine patients, focussing on treatment dosing (of intramuscular B12, betaine, and folinic acid) over time as well as biochemical control (plasma methylmalonate, total homocysteine, and plasma methionine). It demonstrates that both at the patient and at the cohort level, there is no correlation between standard biomarkers and treatment dosing in cobalamin C disease. [file JMD2-67-e70091-s001.xlsx]

## Sheet: Patient 1
Age (days)	Age (years)	Recent Weight	IM B12 (mg/week)	Betaine (g/day)	Folinic acid per day (mg)	IM B12 (mg/kg/week)	Betaine (g/kg/day)	Folinic acid mg/kg/day	MMA	THcy	Met	B12 AUC	Betaine AUC	Folinic acid AUC	MMA AUC	THCy AUC	Met AUC
14	0.0383562	2.9	1	1	-	0.344828	0.344828	-	62	70.2	20	0.00958918	0.00958918	-	1.30945	1.94233	0.60274
25	0.0684932	3.43	1	1	15	0.291545	0.291545	4.37318	24.9	58.7	20	0.027557	0.0183713	0.27557	1.21301	3.57918	1.48082
48	0.131507	3.43	2	1	15	0.58309	0.291545	4.37318	13.6	54.9	27	0.0473646	0.0236823	0.355235	1.10219	5.02027	2.21918
84	0.230137	5.3	2	1	15	0.377358	0.188679	2.83019	8.75	46.9	18	0.0186095	0.00930473	0.139571	0.419918	2.41151	0.863014
102	0.279452	5.3	2	1	15	0.377358	0.188679	2.83019	8.28	50.9	17	0.0332411	0.0166205	0.249308	0.745068	5.09178	1.58219
137	0.375342	6.33	2	1	15	0.315956	0.157978	2.36967	7.26	55.3	16	0.0573766	0.0286883	0.430324	1.65926	10.2901	2.91781
208	0.569863	7.3	2	1	15	0.273973	0.136986	2.05479	9.8	50.5	14	0.0382811	0.0191406	0.287108	1.28548	6.74877	1.95616
259	0.709589	7.3	2	1	15	0.273973	0.136986	2.05479	8.6	46.1	14	0.0645426	0.0322713	0.48407	2.3109	10.6082	3.25479
347	0.950685	7.65	2	1	15	0.261438	0.130719	1.96078	10.57	41.9	13	0.0855689	0.0427844	0.641767	5.75849	17.0841	5.21918
474	1.29863	8.68	2	1	15	0.230415	0.115207	1.72811	22.53	56.3	17	0.0587686	0.0293843	0.440764	5.50508	13.9255	4.38493
571	1.56438	9.44	2	1	15	0.211864	0.105932	1.58898	18.9	48.5	16	0.0879502	0.0439751	0.659626	9.74381	22.3195	5.95479
732	2.00548	10.7	2	1	15	0.186916	0.0934579	1.40187	25.28	52.7	11	0.08714	0.0537048	0.65355	12.8023	26.7764	8.2274
914	2.50411	12.3	2	1.5	15	0.162602	0.121951	1.21951	26.07	54.7	22	0.0929904	0.0560174	0.560174	12.6657	25.7905	8.43288
1085	2.9726	12.8	3	1.5	15	0.234375	0.117188	1.17188	28	55.4	14	0.0755963	0.0377981	0.377981	10.5814	18.6016	6.23425
1208	3.30959	14	3	1.5	15	0.214286	0.107143	1.07143	34.8	55	23	0.0996368	0.0498184	0.498184	21.3596	28.7192	12.7055
1383	3.78904	14.9	3	1.5	15	0.201342	0.100671	1.00671	54.3	64.8	30	0.0792692	0.0460888	0.396346	16.3714	23.379	9.46438
1530	4.19178	15.6	3	2	15	0.192308	0.128205	0.961538	27	51.3	17	0.0608091	0.0405394	0.304045	12.0304	18.714	4.7274
1649	4.51781	16.6	3	2	15	0.180723	0.120482	0.903614	46.8	63.5	12	0.0922989	0.0702878	0.461495	16.7003	35.7364	7.24932
1845	5.05479	18.4	3	2.6	15	0.163043	0.141304	0.815217	15.4	69.6	15	0.0773132	0.0670048	0.386566	11.0098	34.8293	7.23014
2027	5.55342	20.4	3	2.6	15	0.147059	0.127451	0.735294	28.76	70.1	14	0.0691833	0.0686307	0.345917	14.5326	36.2504	9.47397
2209	6.05205	23	3	3.4	15	0.130435	0.147826	0.652174	29.53	75.3	24	0.0647584	0.0798406	0.323792	13.6874	37.846	8.72603
2391	6.55068	23.2	3	4	15	0.12931	0.172414	0.646552	25.37	76.5	11	0.0616857	0.0920631	0.308428	12.2588	37.9956	10.4712
2573	7.04932	25.4	3	5	15	0.11811	0.19685	0.590551	23.8	75.9	31	0.0566447	0.0944078	0.283223	15.6171	37.2227	11.2192
2755	7.54795	27.5	3	5	15	0.109091	0.181818	0.545455	38.84	73.4	14	0.0255044	0.0318804	0.0956413	6.48504	12.7649	3.15616
2819	7.72329	27.5	5	5	15	0.181818	0.181818	0.545455	35.13	72.2	22	0.0498872	0.0498872	0.149662	7.21911	21.2301	4.74658
2924	8.01096	30.3	5	5	15	0.165017	0.165017	0.49505	15.06	75.4	11	0.18755	0.172964	0.475133	14.6384	75.134	16.0521
3302	9.04658	35.5	7	6	15	0.197183	0.169014	0.422535	13.21	69.7	20	0.113417	0.0871173	0.201729	6.75644	35.4775	-
3484	9.54521	38.8	10	7	15	0.257732	0.180412	0.386598	13.89	72.6	-	0.177373	0.12072	0.214444	7.70671	40.3315	19.3315
3694	10.1205	41.8	15	10	15	0.358852	0.239234	0.358852	12.9	67.6	16	0.127686	0.101468	0.152202	4.71452	30.926	10.7397
3854	10.5589	44.7	10	10	15	0.223714	0.223714	0.33557	8.61	73.5	33	0.129493	0.104205	0.156308	4.40137	32.0753	12.7055
4029	11.0384	47.4	15	10	15	0.316456	0.21097	0.316456	9.75	60.3	20	0.263956	0.175971	0.263956	9.45268	61.8416	16.7616
4351	11.9205	53.2	15	10	15	0.281955	0.18797	0.281955	11.68	79.9	18	0.227948	0.151965	0.227948	8.80274	65.2438	15.5342
4666	12.7836	60.9	15	10	15	0.246305	0.164204	0.246305	8.72	71.3	18
										AUCs		2.74899	2.02619	10.8001	270.846	835.908	233.625
										AUCs per year		0.215041	0.1585	0.84484	21.1871	65.3893	18.2754
Dosing Frequency of Hydroxocobalamin
Once per week until two months of age
Twice per week until three years of age
Thrice per week until 7.5 years of age
Once per week until 8.5 years of age (switched to 5mg/mL preparation at this point)
Once every five days until 9 years of age
Twice per week until 10 years of age
Thrice per week until end of study period

## Sheet: Patient 2
Age (days)	Age (years)	Recent Weight	IM B12 (mg/week)	Betaine (g/day)	Folinic acid per day (mg)	IM B12 (mg/kg/week)	Betaine (g/kg/day)	Folinic acid mg/kg/day	MMA	THcy	Met	B12 AUC	Betaine AUC	Folinic acid AUC	MMA AUC	THCy AUC	Met AUC
27	0.0739726	3.13	2	1	15	0.638978	0.319489	4.79233	10	71.8	17	0.0113104	0.00565522	0.0848284	0.159945	1.18808	0.287671
34	0.0931507	3.7	2	1	15	0.540541	0.27027	4.05405	6.68	52.1	13	0.0440774	0.0333894	0.33058	1.27918	4.78493	1.24658
69	0.189041	5.28	2	2.25	15	0.378788	0.426136	2.84091	20	47.7	13	0.0857976	0.0582229	0.388152	1.91781	6.54356	2.07123
125	0.342466	6.76	5	2.25	15	0.739645	0.33284	2.21893	5	37.6	14	0.108713	0.05048	0.326139	0.552329	6.18301	2.37808
181	0.49589	7.38	5	2.4	15	0.677507	0.325203	2.03252	2.2	43	17	0.165048	0.0792229	0.495143	1.13425	-	5.29315
273	0.747945	7.91	5	2.4	15	0.632111	0.303413	1.89633	6.8		25	0.186195	0.0893738	0.558586	1.49318	21.3289	8.0589
384	1.05205	8.44	5	2.4	15	0.592417	0.28436	1.77725	3.02	33.7	28	0.179742	0.0862763	0.539227	3.38905	12.6662	7.82466
503	1.37808	9.8	5	2.4	15	0.510204	0.244898	1.53061	17.77	44	20	0.124114	0.0595748	0.372342	3.39193	10.4463	4.73699
594	1.6274	10.3	5	2.4	15	0.485437	0.23301	1.45631	9.44	39.8	18	0.121027	0.0580928	0.36308	2.36725	10.5585	5.36027
685	1.87671	10.3	5	2.4	15	0.485437	0.23301	1.45631	9.55	44.9	25	0.167656	0.0804751	0.502969	3.48533	15.6867	10.2027
818	2.2411	11.5	5	2.4	15	0.434783	0.208696	1.30435	9.58	41.2	31	0.140944	0.0666633	0.385713	2.10805	12.9184	13.3479
930	2.54795	12.4	6	2.8	15	0.483871	0.225806	1.20968	4.16	43	56	0.290624	0.116737	0.584903	2.49814	21.491	21.6904
1112	3.04658	13.2	9	3.2	15	0.681818	0.242424	1.13636	5.86	43.2	31	0.254047	0.0903279	0.423412	3.19699	16.8	14.5753
1252	3.43014	14	9	3.2	15	0.642857	0.228571	1.07143	10.81	44.4	45	0.325228	0.171884	0.425514	2.78897	18.4052	12.8877
1399	3.83288	14.4	14	9	15	0.972222	0.625	1.04167	3.04	47	19	0.420931	0.215965	0.523519	2.67189	-	9.06164
1588	4.35068	15.3	10	3.2	15	0.653595	0.20915	0.980392	7.28		16	0.228046	0.0664946	0.311693	1.52255	38.5633	4.89041
1707	4.67671	16.1	12	3.2	15	0.745342	0.198758	0.931677	2.06	44.4	14	0.302725	0.0807268	0.378407	1.66658	19.1762	7.1726
1861	5.09863	17.4	12	3.2	15	0.689655	0.183908	0.862069	5.84	46.5	20	0.618328	0.174476	0.77291	4.48288	51.589	17.2603
2211	6.05753	20	12	3.6	15	0.6	0.18	0.75	3.51	61.1	16	0.257991	0.0773973	0.322489	3.33459	28.2877	8.86986
2386	6.53699	25.2	12	3.6	15	0.47619	0.142857	0.595238	10.4	56.9	21	0.193085	0.0579256	0.241357	2.81808	22.2608	7.70411
2534	6.94247	25.2	12	3.6	15	0.47619	0.142857	0.595238	3.5	52.9	17	0.20784	0.0558698	0.232791	1.55725	23.0338	7.96438
2687	7.36164	29.1	15	3.6	15	0.515464	0.123711	0.515464	3.93	57	21	0.33231	0.0797543	0.33231	1.93315	37.7904	15.774
2932	8.03288	31.6	15	3.6	15	0.474684	0.113924	0.474684	1.83	55.6	26
										AUCs		4.76578	1.85498	8.89607	49.7494	379.702	188.659
Dosing Frequency of Hydroxocobalamin										AUCs per year		0.593284	0.230924	1.10746	6.19322	47.2685	23.4858
Twice per week until 4.5 years of age (switched to 5mg/mL preparation at 1 year of age)
Twice per week until 7.5 years of age
Daily until end of study

## Sheet: Patient 3
Age (days)	Age (years)	Recent Weight	IM B12 (mg/week)	Betaine (g/day)	Folinic acid per day (mg)	IM B12 (mg/kg/week)	Betaine (g/kg/day)	Folinic acid mg/kg/day	MMA	THcy	Met	B12 AUC	Betaine AUC	Folinic acid AUC	MMA AUC	THCy AUC	Met AUC
41	0.112329	3.7	7	0.75	7.5	1.89189	0.202703	2.02703	14.8	61.5	29	0.0214521	0.00229844	0.0229844	0.185479	0.592329	0.29589
45	0.123288	3.46	7	0.75	7.5	2.02312	0.216763	2.16763	19.05	46.6	25	0.0438413	0.00469729	0.0469729	0.275068	1.0126	0.558904
53	0.145205	3.54	7	0.75	7.5	1.9774	0.211864	2.11864	6.05	45.8	26	0.0689984	0.00739268	0.0739268	0.159945	1.75479	1.28493
67	0.183562	4.32	7	0.75	7.5	1.62037	0.173611	1.73611	2.29	45.7	41	0.0347669	0.00372502	0.0372502	0.0386849	0.936986	0.8
75	0.205479	4.51	7	0.75	7.5	1.55211	0.166297	1.66297	1.24	39.8	32	0.138407	0.0148293	0.148293	0.159288	3.74795	-
111	0.30411	5.58	7	0.75	7.5	1.25448	0.134409	1.34409	1.99	36.2		0.0919885	0.00985591	0.0985591	0.163781	2.76548	6.66301
139	0.380822	6.12	7	0.75	7.5	1.14379	0.122549	1.22549	2.28	35.9	44	0.122292	0.0131028	0.131028	0.222658	3.67068	4.66027
181	0.49589	7.13	7	0.75	7.5	0.981767	0.105189	1.05189	1.59	27.9	37	0.17701	0.0189654	0.189654	0.30589	5.5137	8.24658
251	0.687671	8.1	7	0.75	7.5	0.864198	0.0925926	0.925926	1.6	29.6	49	0.0418569	0.00448467	0.0448467	0.0559726	1.54356	1.70137
269	0.736986	8.4	7	0.75	7.5	0.833333	0.0892857	0.892857	0.67	33	20	0.142314	0.0152479	0.152479	0.160027	5.06301	4.06849
335	0.917808	9.45	7	0.75	7.5	0.740741	0.0793651	0.793651	1.1	23	25	0.363282	0.0315296	0.315296	0.744685	10.6745	10.9699
489	1.33973	10.7	10.5	0.75	7.5	0.981308	0.0700935	0.700935	2.43	27.6	27	1.0721	0.0362145	0.362145	1.25756	14.2218	13.2233
686	1.87945	11.7	35	0.75	7.5	2.99145	0.0641026	0.641026	2.23	25.1	22	0.439773	0.0094237	0.094237	0.527397	4.54315	2.86301
741	2.03014	12.3	35	0.75	7.5	2.84553	0.0609756	0.609756	4.77	35.2	16	2.29821	0.0717656	0.492473	5.35671	35.2438	-
1061	2.90685	14.6	35	1.5	7.5	2.39726	0.10274	0.513699	7.45	45.2		1.2431	0.0315573	0.157787	3.25134	12.0247	29.726
1175	3.21918	15.1	84	1.5	7.5	5.56291	0.0993377	0.496689	13.37	31.8	34	4.64597	0.121157	0.414818	8.63512	32.3141	23.4356
1504	4.12055	17.7	84	3	7.5	4.74576	0.169492	0.423729	5.79	39.9	18	1.64849	0.0704339	0.176085	1.56742	16.7079	-
1658	4.54247	18.25	56	3	7.5	3.06849	0.164384	0.410959	1.64	39.3
Dosing Frequency of Hydroxocobalamin
Daily until (switched to 5mg/mL preparation at nine months of age) throughout life										AUCs		12.5938	0.466681	2.95884	23.067	152.331	108.497
Switched to 30mg/mL preparation at 2.5 years of age										AUCs per year		2.77247	0.102737	0.651372	5.07809	33.5349	23.8851

## Sheet: Patient 4
Age (days)	Age (years)	Recent Weight	IM B12 (mg/week)	Betaine (g/day)	Folinic acid per day (mg)	IM B12 (mg/kg/week)	Betaine (g/kg/day)	Folinic acid mg/kg/day	MMA	THcy	Met	B12 AUC	Betaine AUC	Folinic acid AUC	MMA AUC	THCy AUC	Met AUC
43	0.117808	2.84	3.5	0.8	5	1.23239	0.28169	1.76056	3.05	38.9	20	0.212983	0.0473998	0.304261	0.92	8.46	3.7
116	0.317808	3.9	3.5	0.75	5	0.897436	0.192308	1.28205	6.15	45.7	17	0.167808	0.0410959	0.239726	1.25334	9.96904	4.48767
194	0.531507	5.2	3.5	1	5	0.673077	0.192308	0.961538	5.58	47.6	25	0.129323	0.0369495	0.184747	4.56312	10.9003	5.83014
270	0.739726	6.15	3.5	1	5	0.569106	0.162602	0.813008	38.25	57.1	31	0.124478	0.035565	0.143052	6.89655	8.74274	5.69589
336	0.920548	6.5	5.25	1.5	5	0.807692	0.230769	0.769231	38.03	39.6	32	0.21227	0.0606486	0.17375	8.89019	9.18247	8.97534
420	1.15068	6.75	7	2	5	1.03704	0.296296	0.740741	39.23	40.2	46	0.213387	0.0609676	0.152419	6.31134	9.4537	10.6521
501	1.3726	7.9	7	2	5	0.886076	0.253165	0.632911	17.65	45	50	0.234343	0.066955	0.148996	3.87805	10.9644	10.726
588	1.61096	8.1	8.75	2.5	5	1.08025	0.308642	0.617284	14.89	47	40	0.251462	0.0718464	0.143693	-	10.8132	7.83562
676	1.85205	8.7	8.75	2.5	5	1.00575	0.287356	0.574713		42.7	25	0.251976	0.0719931	0.143986	9.828	10.5847	8.49863
770	2.10959	9.2	8.75	2.5	5	0.951087	0.271739	0.543478	24.53	39.5	41	0.327741	0.063199	0.126398	6.02378	10.1019	8.67945
858	2.35068	9.9	17.5	2.5	5	1.76768	0.252525	0.505051	25.44	44.3	31	0.468757	0.0669653	0.133931	7.62619	10.4597	9.68493
959	2.6274	10.8	17.5	2.5	5	1.62037	0.231481	0.462963	29.68	31.3	39	0.436297	0.0683249	0.124656	9.26523	9.85068	9.50137
1061	2.90685	11.65	17.5	3	5	1.50215	0.257511	0.429185	36.63	39.2	29	0.450543	0.0772359	0.128726	12.5609	10.9699	9.20548
1173	3.2137	12.2	17.5	3	5	1.43443	0.245902	0.409836	45.24	32.3	31	0.352378	0.0595157	0.0917594	11.9303	8.29644	9.78082
1257	3.44384	12.9	21	3.5	5	1.62791	0.271318	0.387597	58.44	39.8	54	0.558544	0.0930907	0.132987	14.3261	13.5715	14.3137
1386	3.79726	13.7	21	3.5	5	1.53285	0.255474	0.364964	22.63	37	27	0.264852	0.039441	0.0526134	4.3627	4.97329	4.64658
1439	3.94247	13.9	29.4	4	5	2.11511	0.28777	0.359712	37.46	31.5	37	0.52267	0.0711116	0.0888894	6.34756	7.95315	9.22466
1530	4.19178	14.15	29.4	4	5	2.07774	0.282686	0.353357	13.46	32.3	37	0.80125	0.0702867	0.0878584	5.35285	7.72603	7.85479
1624	4.44932	15.2	63	4	5	4.14474	0.263158	0.328947	28.11	27.7	24	1.37976	0.0876036	0.109505	7.09247	9.86301	9.58904
1749	4.79178	16.1	63	4	5	3.91304	0.248447	0.310559	13.31	29.9	32	1.37097	0.0746434	0.0933043	2.82685	8.72466	8.58904
1859	5.09315	16.2	84	4	5	5.18519	0.246914	0.308642	5.45	28	25	1.76852	0.0842155	0.105269	1.89479	9.99041	9.61644
1989	5.44932	17.7	84	4	5	4.74576	0.225989	0.282486	5.19	28.1	29	3.03941	0.129161	0.161451	5.64855	18.5819	15.6822
2205	6.0411	19	105	4	5	5.52632	0.210526	0.263158	13.9	34.7	24	2.63903	0.091373	0.114216	3.83962	14.4797	12.1205
2363	6.47397	18.9	126	4	5	6.66667	0.21164	0.26455	3.84	32.2	32	3.33545	0.105887	0.132359	2.36699	15.4842	16.4726
2548	6.98082	19.4	126	4	5	6.49485	0.206186	0.257732	5.5	28.9	33	3.47287	0.118065	0.118276	1.93771	14.2145	14.5849
2717	7.44384	19.75	168	6	5	8.50633	0.303797	0.253165	2.87	32.5	30	3.97947	0.142124	0.118436	1.44595	15.6786	15.1178
2895	7.93151	21.5	168	6	5	7.81395	0.27907	0.232558	3.06	31.8	32
									AUCs			26.9665	1.93566	3.55527	147.389	279.99	251.066
Dosing Frequency of Hydroxocobalamin									AUCs per year			3.39993	0.244047	0.448246	18.5827	35.301	31.6542
Daily throughout life (commenced on 5mg/mL preparation from diagnosis)
Switched to 30mg/mL preparation at 4 years of age

## Sheet: Patient 5
Age (days)	Age (years)	Recent Weight	IM B12 (mg/week)	Betaine (g/day)	Folinic acid per day (mg)	IM B12 (mg/kg/week)	Betaine (g/kg/day)	Folinic acid mg/kg/day	MMA	THcy	Met	B12 AUC	Betaine AUC	Folinic acid AUC	MMA AUC	THCy AUC	Met AUC
27	0.0739726	3.02	3	0.7	15	0.993377	0.231788	4.96689	7.88	53.5	16	0.0372086	0.008682	0.186043	0.314178	1.96027	1.04795
42	0.115068	3.67	3	0.7	15	0.817439	0.190736	4.08719	7.41	41.9	35	0.0559411	0.0130529	0.279705	0.469863	3.47507	2.64658
70	0.191781	4.68	3	0.7	15	0.641026	0.149573	3.20513	4.84	48.7	34	0.0657926	0.0155444	0.328963	0.609863	5.41397	3.73973
112	0.306849	5.97	3	0.72	15	0.502513	0.120603	2.51256	5.76	45.4	31	0.0864403	0.0217658	0.432201	0.981918	9.12877	4.79452
182	0.49863	7.52	3	0.8	15	0.398936	0.106383	1.99468	4.48	49.8	19	0.0849554	0.0252581	0.424777	1.27496	11.1156	3.79726
266	0.728767	8.84	3	1	15	0.339367	0.113122	1.69683	6.6	46.8	14	0.074823	0.0320955	0.374115	1.91474	9.73479	6.90411
350	0.958904	9.65	3	1.6	15	0.310881	0.165803	1.5544	10.04	37.8	46	0.033639	0.0190477	0.168195	1.01041	3.98356	3.50685
390	1.06849	9.9	3	1.8	15	0.30303	0.181818	1.51515	8.4	34.9	18	0.0462067	0.027724	0.231033	1.35863	6.04356	4.8411
447	1.22466	10.39	3	1.8	15	0.288739	0.173244	1.4437	9	42.5	44	0.0639097	0.0383458	0.319549	2.11726	8.31945	6.44384
531	1.45479	11.25	3	1.8	15	0.266667	0.16	1.33333	9.4	29.8	12	0.0689737	0.0447017	0.344868	7.69233	9.61205	7.7863
629	1.72329	12.14	3	2.1	15	0.247117	0.172982	1.23558	47.9	41.8	46	0.0920721	0.0323837	0.231312	5.74874	7.07959	7.3726
698	1.91233	12.38	9	2.1	15	0.726979	0.169628	1.21163	12.92	33.1	32	0.208835	0.0487282	0.348059	5.82329	9.95932	9.10822
807	2.21096	13.4	9	2.1	15	0.671642	0.156716	1.1194	26.08	33.6	29	0.178214	0.0415832	0.297023	10.1719	9.72644	9.26986
908	2.48767	14.6	9	2.1	15	0.616438	0.143836	1.0274	47.44	36.7	38	0.15134	0.0353128	0.252234	9.45836	9.11178	10.9644
1000	2.73973	15.4	9	2.1	15	0.584416	0.136364	0.974026	27.61	35.6	49	0.24775	0.0578083	0.412916	16.1728	17.1366	16.7616
1161	3.18082	16.7	9	2.1	15	0.538922	0.125749	0.898204	45.72	42.1	27	0.17731	0.0413724	0.295517	13.2889	13.0085	11.0849
1280	3.50685	16.4	9	2.1	15	0.54878	0.128049	0.914634	35.8	37.7	41	0.242006	0.0564681	0.403343	21.1496	19.9299	21.6329
1448	3.96712	17.9	9	2.1	15	0.502793	0.117318	0.837989	56.1	48.9	53	0.367065	0.0782344	0.463491	31.5489	28.0479	21.863
1658	4.54247	19.4	15	3	15	0.773196	0.154639	0.773196	53.57	48.6	23	0.530615	0.106123	0.530615	33.6637	31.3134	17.3178
1916	5.24932	20.6	15	3	15	0.728155	0.145631	0.728155	41.68	40	26	0.312346	0.0624693	0.312346	15.9787	19.4082	11.689
2077	5.69041	21.8	15	3	15	0.688073	0.137615	0.688073	30.77	48	27
Dosing Frequency of Hydroxocobalamin										AUCs		3.12544	0.806701	6.63631	180.749	233.509	182.573
Thrice per week throughout life (switched to 5mg/mL preparation at 2 years of age)										AUCs per year		0.549248	0.141765	1.16623	31.7638	41.0355	32.0843

## Sheet: Patient 6
Age (days)	Age (years)	Recent Weight	IM B12 (mg/week)	Betaine (g/day)	Folinic acid per day (mg)	IM B12 (mg/kg/week)	Betaine (g/kg/day)	Folinic acid mg/kg/day	MMA	THcy	Met	B12 AUC	Betaine AUC	Folinic acid AUC	MMA AUC	THCy AUC	Met AUC
146	0.4	6.27	3	1	15	0.478469	0.15949	2.39234	2	49.5	27	0.044635	0.0148783	0.223175	0.383562	5.01507	2.10959
181	0.49589	6.63	3	1	15	0.452489	0.15083	2.26244	6	55.1	17	0.035001	0.011667	0.175005	0.402425	4.67973	1.46986
210	0.575342	7	3	1	15	0.428571	0.142857	2.14286	4.13	62.7	20	0.0311559	0.0103853	0.15578	0.27037	4.39397	1.47945
237	0.649315	7.25	3	1	15	0.413793	0.137931	2.06897	3.18	56.1	20	0.0470066	0.0156689	0.235033	0.348658	6.04685	2.3589
279	0.764384	7.44	3	1	15	0.403226	0.134409	2.01613	2.88	49	21	0.0226639	0.00755464	0.11332	0.132904	2.77315	1.03562
300	0.821918	7.8	3	1	15	0.384615	0.128205	1.92308	1.74	47.4	15	0.0291359	0.00971198	0.14568	0.189479	3.63233	1.15068
328	0.89863	8	3	1	15	0.375	0.125	1.875	3.2	47.3	15	0.0294489	0.00981631	0.147245	0.295562	4.03616	1.70822
357	0.978082	8.19	3	1	15	0.3663	0.1221	1.8315	4.24	54.3	28	0.0291033	0.00970111	0.145517	0.457247	4.35795	2.82055
386	1.05753	8.19	3	1	15	0.3663	0.1221	1.8315	7.27	55.4	43	0.0389659	0.0129886	0.19483	0.644932	5.76438	3.56164
426	1.16712	8.7	3	1	15	0.344828	0.114943	1.72414	4.5	49.8	22	0.0325146	0.0108382	0.162573	0.546096	5.00548	2.39726
461	1.26301	9	3	1	15	0.333333	0.111111	1.66667	6.89	54.6	28	0.0189189	0.00630631	0.0945946	0.480123	3.32836	1.98493
482	1.32055	9.25	3	1	15	0.324324	0.108108	1.62162	9.8	61.1	41	0.0317665	0.0105888	0.158832	0.864986	6.05589	4.53699
518	1.41918	9.38	3	1	15	0.319829	0.10661	1.59915	7.74	61.7	51	0.0409234	0.0136411	0.204617	1.24711	7.84192	7.79041
565	1.54795	9.5	3	1	15	0.315789	0.105263	1.57895	11.63	60.1	70	0.0493151	0.0164384	0.246575	1.29929	9.61192	9.44795
622	1.70411	9.5	3	1	15	0.315789	0.105263	1.57895	5.01	63	51	0.0866748	0.0357671	0.433374	2.70555	16.8863	28.911
727	1.99178	10.46	3	1.5	15	0.286807	0.143403	1.43403	13.8	54.4	150	0.0210266	0.0105133	0.105133	0.564781	3.28438	6.06575
754	2.06575	10.65	3	1.5	15	0.28169	0.140845	1.40845	1.47	34.4	14	0.0165617	0.00828085	0.0828085	0.383342	2.81781	5.63562
776	2.12603	11.2	3	1.5	15	0.267857	0.133929	1.33929	11.25	59.1	173	0.0623475	0.0311738	0.311738	2.28756	13.371	35.211
860	2.35616	10.95	3	1.5	15	0.273973	0.136986	1.36986	8.63	57.1	133	0.049927	0.0249635	0.249635	1.55748	10.8707	18.4438
928	2.54247	11.45	3	1.5	15	0.262009	0.131004	1.31004	8.09	59.6	65	0.0205947	0.0102974	0.102974	0.60463	4.62411	4.60822
957	2.62192	11.7	3	1.5	15	0.25641	0.128205	1.28205	7.13	56.8	51	0.0427481	0.021374	0.21374	1.2417	10.5655	10.1918
1019	2.79178	12.15	3	1.5	15	0.246914	0.123457	1.23457	7.49	67.6	69	0.028569	0.0142845	0.142845	1.15688	7.8637	10.0726
1062	2.90959	12.6	3	1.5	15	0.238095	0.119048	1.19048	12.15	65.9	102	0.105497	0.0527484	0.527484	3.6061	29.6079	27.4644
1225	3.35616	12.8	3	1.5	15	0.234375	0.117188	1.17188	4	66.7	21	0.0780768	0.0390384	0.390384	1.59395	23.3195	8.08767
1348	3.69315	13.1	3	1.5	15	0.229008	0.114504	1.14504	5.46	71.7	27	0.127347	0.0739183	0.636736	3.86918	38.3466	24.1644
1558	4.26849	14.04	3	2	15	0.213675	0.14245	1.06838	7.99	61.6	57	0.165438	0.1638	0.827192	4.65999	49.0714	29.8973
1849	5.06575	14.9	3	4	15	0.201342	0.268456	1.00671	3.7	61.5	18	0.108882	0.145177	0.544412	3.0411	38.3288	9.31507
2049	5.6137	15.3	3	4	15	0.196078	0.261438	0.980392	7.4	78.4	16	0.0294522	0.0392696	0.147261	-	11.2	4.60274
2105	5.76712	15.97	3	4	15	0.187852	0.25047	0.939261		67.6	44	0.0623549	0.0831399	0.311775	-	23.7501	10.1836
2231	6.11233	17.3	3	4	15	0.17341	0.231214	0.867052		70	15	0.0703544	0.110352	0.302134	6.82496	22.4601	-
2360	6.46575	17.8	4	7	15	0.224719	0.393258	0.842697	8.62	57.1		0.081683	0.142945	0.306311	2.88451	23.4964	16.7616
2497	6.8411	19	4	7	15	0.210526	0.368421	0.789474	6.75	68.1	31	0.124168	0.155963	0.312304	1.86066	28.1716	9.06164
2644	7.24384	19.7	8	8	15	0.406091	0.406091	0.761421	2.49	71.8	14	0.084556	0.084556	0.158543	0.73189	15.4395	5.10137
2720	7.45205	19.7	8	8	15	0.406091	0.406091	0.761421	4.54	76.5	35	0.131187	0.147295	0.245976	1.31671	22.9973	11.8356
2840	7.78082	20.41	8	10	15	0.391965	0.489956	0.734934	3.47	63.4	37	0.256055	0.320069	0.480103	1.65456	46.2533	19.6247
3087	8.45753	21.93	8	10	15	0.364797	0.455996	0.683995	1.42	73.3	21	0.137085	0.171356	0.257034	1.04351	25.1425	12.2877
3225	8.83562	22.2	8	10	15	0.36036	0.45045	0.675676	4.1	59.7	44	0.123028	0.157587	0.344733	1.07186	22.6973	12.0822
3351	9.18082	22.7	8	10.5	30	0.352423	0.462555	1.32159	2.11	71.8	26	0.275045	0.369407	1.03142	1.75796	54.6522	16.7425
3642	9.97808	23.7	8	11	30	0.337553	0.464135	1.26582	2.3	65.3	16	0.0018496	0.00254321	0.00693602	0.0450411	0.326301	0.0849315
3644	9.98356	23.7	8	11	30	0.337553	0.464135	1.26582	14.14	53.8	15	0.341171	0.447966	1.27939	8.74964	60.0296	21.4027
4016	11.0027	24.1	8	10	30	0.33195	0.414938	1.24481	3.03	64	27	0.596915	0.700056	2.00799	3.94416	126.789	38.3945
4653	12.7479	28.4	10	11	30	0.352113	0.387324	1.05634	1.49	81.3	17
Dosing Frequency of Hydroxocobalamin
Three times per week until six years of age (switched to 5mg/mL preparation at this point)
Once per week until 7 years of age										AUCs		3.70915	3.72403	14.1631	66.7204	804.906	440.086
Twice per week until end of study period										AUCs per year		0.290961	0.292128	1.11101	5.23382	63.1401	34.5221

## Sheet: Patient 7
Age (days)	Age (years)	Recent Weight	IM B12 (mg/week)	Betaine (g/day)	Folinic acid per day (mg)	IM B12 (mg/kg/week)	Betaine (g/kg/day)	Folinic acid mg/kg/day	MMA	THcy	Met	B12 AUC	Betaine AUC	Folinic acid AUC	MMA AUC	THCy AUC	Met AUC
19	0.0520548	3.68	1.5	1	15	0.407609	0.271739	4.07609	17	117.5	14	0.016751	0.0111674	0.16751	0.760274	4.1137	1.19178
34	0.0931507	3.68	1.5	1	15	0.407609	0.271739	4.07609	20	82.7	44	0.0276279	0.0184186	0.276279	0.961644	5.91041	2.7
61	0.167123	4.42	1.5	1	15	0.339367	0.226244	3.39367	6	77.1	29	0.0512288	0.0341525	0.512288	1.03562	14.3605	4.22877
124	0.339726	5.9	1.5	1	15	0.254237	0.169492	2.54237	6	89.3	20	0.050127	0.033418	0.38646	2.43616	18.2071	6.30411
202	0.553425	6.98	1.5	1	7.5	0.2149	0.143266	1.0745	16.8	81.1	39	0.0646368	0.0360473	0.217525	2.85781	14.5441	6.87123
278	0.761644	7.39	3	1.5	7.5	0.405954	0.202977	1.01488	10.65	58.6	27	0.081457	0.0407285	0.203642	2.77727	12.3727	6.01233
355	0.972603	8.19	3	1.5	7.5	0.3663	0.18315	0.915751	15.68	58.7	30	0.0617191	0.0406443	0.203221	6.30345	13.9463	10.5863
439	1.20274	8.82	1.5	1.5	7.5	0.170068	0.170068	0.85034	39.1	62.5	62	0.0483135	0.0483135	0.241567	13.1266	19.6899	14.8603
552	1.51233	10.56	1.5	1.5	7.5	0.142045	0.142045	0.710227	45.7	64.7	34	0.0615414	0.0310651	0.185802	12.8758	16.9816	7.70685
649	1.77808	10.9	3.5	1	7.5	0.321101	0.0917431	0.688073	51.2	63.1	24	0.0915393	0.0261541	0.196156	14.8266	18.8712	9.78082
754	2.06575	11.1	3.5	1	7.5	0.315315	0.0900901	0.675676	51.88	68.1	44	0.0704713	0.0201347	0.15101	9.49085	15.7299	7.82466
838	2.29589	11.78	3.5	1	7.5	0.297114	0.0848896	0.636672	30.6	68.6	24	0.075104	0.0282644	0.211983	9.40685	22.4556	8.45753
964	2.6411	12.68	1.75	1	7.5	0.138013	0.0788644	0.591483	23.9	61.5	25	0.0555248	0.0211579	0.158684	6.47068	15.049	5.50411
1062	2.90959	12.7	3.5	1	7.5	0.275591	0.0787402	0.590551	24.3	50.6	16	0.0875032	0.0250009	0.187507	8.11808	18.6325	6.35753
1181	3.23562	13.4	3.5	1	7.5	0.261194	0.0746269	0.559701	25.5	63.7	23	0.0440553	0.0125872	0.0944042	2.67534	11.3141	3.71096
1244	3.40822	14.04	3.5	1	7.5	0.249288	0.0712251	0.534188	5.5	67.4	20	0.0300642	0.00858976	0.0644232	1.87397	8.71027	2.77397
1289	3.53151	14.68	3.5	1	7.5	0.23842	0.0681199	0.510899	24.9	73.9	25	0.0473275	0.0135221	0.101416	4.53123	14.4858	4.15616
1363	3.73425	15.32	3.5	1	7.5	0.22846	0.0652742	0.489556	19.8	69	16	0.0852996	0.0243713	0.182785	6.86863	26.181	5.28356
1496	4.09863	14.6	3.5	1	7.5	0.239726	0.0684932	0.513699	17.9	74.7	13	0.119643	0.0499774	0.256377	9.23616	36.2197	8.32329
1692	4.63562	17	3.5	2	7.5	0.205882	0.117647	0.441176	16.5	60.2	18	0.101193	0.0649476	0.216841	14.7146	32.6852	9.47397
1874	5.13425	17.5	3.5	2.5	7.5	0.2	0.142857	0.428571	42.52	70.9	20	0.0528086	0.0377204	0.113161	8.54077	18.6066	5.36986
1972	5.40274	18.1	3.5	2.5	7.5	0.19337	0.138122	0.414365	21.1	67.7	20	0.023183	0.0214998	0.0496779	2.67014	9.69205	2.53151
2016	5.52329	18.3	3.5	4	7.5	0.191257	0.218579	0.409836	23.2	93.1	22	0.0632916	0.0723333	0.135625	17.2071	34.0405	6.79452
2140	5.86301	19.3	3.5	4	7.5	0.181347	0.207254	0.388601	78.1	107.3	18	0.100586	0.0773514	0.145034	25.9096	36.7452	8.05479
2280	6.24658	20.4	7	4	7.5	0.343137	0.196078	0.367647	57	84.3	24	0.0722804	0.0413031	0.0774433	9.63567	18.1003	4.27397
2358	6.46027	21	7	4	7.5	0.333333	0.190476	0.357143	33.18	85.1	16	0.161718	0.0924102	0.173269	18.3346	43.5803	9.9726
2540	6.9589	22.2	7	4	7.5	0.315315	0.18018	0.337838	40.36	89.7	24	0.156319	0.0893249	0.167484	15.519	47.5151	11.3315
2728	7.47397	24	7	4	7.5	0.291667	0.166667	0.3125	19.9	94.8	20	0.136763	0.0781505	0.146532	12.8167	46.8449	9.64384
2904	7.95616	25.4	7	4	7.5	0.275591	0.15748	0.295276	33.26	99.5	20	0.120147	0.0686557	0.128729	11.1064	40.6422	9.20548
3072	8.41644	28.4	7	4	7.5	0.246479	0.140845	0.264085	15	77.1	20	0.120411	0.068806	0.129011	11.0845	42.6329	9.72329
3254	8.91507	29.6	7	4	7.5	0.236486	0.135135	0.253378	29.46	93.9	19	0.0987515	0.0564294	0.105805	11.783	42.3452	8.9863
3414	9.35342	32.7	7	4	7.5	0.214067	0.122324	0.229358	24.3	99.3	22	0.100923	0.0576706	0.108132	12.017	51.5334	9.72329
3596	9.85205	36.7	7	4	7.5	0.190736	0.108992	0.20436	23.9	107.4	17	0.0942984	0.0538848	0.101034	10.9055	52.8356	8.32877
3786	10.3726	40.8	7	4	7.5	0.171569	0.0980392	0.183824	18	95.6	15	0.0871909	0.0498234	0.0934188	8.73945	52.2219	9.39726
3982	10.9096	45.7	7	4	7.5	0.153173	0.0875274	0.164114	14.55	98.9	20	0.0844226	0.0482415	0.0904528	12.7347	61.4689	14.6014
4191	11.4822	49.4	7	4	7.5	0.1417	0.0809717	0.151822	29.93	115.8	31	0.141735	0.094088	0.176415	33.8525	167.803	28.6027
4626	12.674	52	5	4	7.5	0.0961538	0.0769231	0.144231	26.88	165.8	17	0.153072	0.122457	0.229608	72.1055	291.432	23.1507
5276	14.4548	66	5	4	7.5	0.0757576	0.0606061	0.113636	54.1	161.5	9	0.0444396	0.0297112	0.0557085	26.2828	86.2879	4.23836
5458	14.9534	68.3	7	4	7.5	0.102489	0.0585652	0.10981	51.32	184.6	8	0.0559792	0.0395584	0.0599777	36.6493	97.5493	6.32877
5668	15.5288	76	7	6	7.5	0.0921053	0.0789474	0.0986842	76.08	154.5	14	0.0124512	0.0120043	0.0100036	5.96764	14.1462	2.58493
5705	15.6301	76	11.67	12	7.5	0.153553	0.157895	0.0986842	41.66	124.6	37	0.0403864	0.0415285	0.0259553	9.93797	34.4285	6.70685
5801	15.8932	76	11.67	12	7.5	0.153553	0.157895	0.0986842	33.91	137.2	14	0.0288022	0.0296166	0.0185104	6.48505	22.8173	1.89041
5870	16.0822	77.2	11.67	12	7.5	0.151166	0.15544	0.0971503	34.7	104.2	6	0.00455568	0.00468451	0.00292782	1.0896	3.94795	0.376712
5881	16.1123	77.2	11.67	12	7.5	0.151166	0.15544	0.0971503	37.61	157.8	19	0.127483	0.131088	0.08193	37.1473	131.651	12.1164
6186	16.9479	75.8	11.67	12	7.5	0.153958	0.158311	0.0989446	51.3	157.3	10	0.0774903	0.0796815	0.0498009	22.6303	72.1268	6.98082
6368	17.4466	74.4	11.67	12	7.5	0.156855	0.16129	0.100806	39.47	132	18	0.0692017	0.0711586	0.0444741	34.1021	61.8485	5.99178
6530	17.8904	75.3	11.67	12	7.5	0.15498	0.159363	0.0996016	114.2	146.7	9
Dosing Frequency of Hydroxocobalamin										AUCs		3.49982	2.15784	6.736	606.602	1923.3	359.015
Every second day until 3 years of age										AUCs per year		0.195625	0.120615	0.376515	33.9065	107.505	20.0675
Every five days until 11 years of age (switched to 5mg/mL preparation at 3.5 years of age)
Every seven days until 14.5 years of age
Every five days until 15.5 years of age
Every three days until end of study period

## Sheet: Patient 8
Age (days)	Age (years)	Recent Weight	IM B12 (mg/week)	Betaine (g/day)	Folinic acid per day (mg)	IM B12 (mg/kg/week)	Betaine (g/kg/day)	Folinic acid mg/kg/day	MMA	THcy	Met	B12 AUC	Betaine AUC	Folinic acid AUC	MMA AUC	THCy AUC	Met AUC
111	0.30411	5.84	1	1	15	0.171233	0.171233	2.56849	6.81	69	10	0.00234566	0.00234566	0.0351848	0.0756164	0.70411	0.178082
116	0.317808	5.84	1	1	15	0.171233	0.171233	2.56849	4.23	33.8	16	0.00899229	0.00899229	0.134884	0.167123	2.08219	1.06849
136	0.372603	6.37	1	1	15	0.156986	0.156986	2.35479	1.87	42.2	23	0.0250583	0.0210518	0.255678	0.171452	3.79726	3.10685
178	0.487671	7.18	2	1.5	15	0.278552	0.208914	2.08914	1.11	23.8	31	0.0874725	0.0656044	0.656044	0.429795	8.09932	8.39041
303	0.830137	8.61	2	1.5	15	0.232288	0.174216	1.74216	1.4	23.5	18	0.0844612	0.0633459	0.633459	0.652055	9.43562	5.94521
443	1.2137	9.61	2	1.5	15	0.208117	0.156087	1.56087	2	25.7	13	0.0441013	0.033076	0.33076	1.20989	5.70315	6.27671
522	1.43014	10.03	2	1.5	15	0.199402	0.149551	1.49551	9.18	27	45	0.0592828	0.0444621	0.444621	1.91893	9.04726	10.0356
633	1.73425	10.5	2	1.5	15	0.190476	0.142857	1.42857	3.44	32.5	21	0.0859522	0.0644641	0.644641	2.90308	15.3185	12.7055
808	2.2137	11.9	2	1.5	15	0.168067	0.12605	1.2605	8.67	31.4	32	0.0783418	0.0587564	0.587564	3.78048	16.0856	11.2671
983	2.69315	12.6	2	1.5	15	0.15873	0.119048	1.19048	7.1	35.7	15	0.0861782	0.0646336	0.646336	2.4263	17.2986	10.1096
1188	3.25479	13.5	2	1.5	15	0.148148	0.111111	1.11111	1.54	25.9	21	0.0802444	0.0601833	0.601833	1.67134	15.5512	10.2384
1390	3.80822	14.1	2	1.5	15	0.141844	0.106383	1.06383	4.5	30.3	16	0.0616706	0.046253	0.46253	2.27466	15.4455	6.43562
1552	4.25205	14.7	2	1.5	15	0.136054	0.102041	1.02041	5.75	39.3	13	0.0862375	0.0799638	0.646781	4.16805	23.6312	11.0301
1796	4.92055	16.4	2	2.25	15	0.121951	0.137195	0.914634	6.72	31.4	20	0.0627594	0.0706044	0.470696	3.87863	18.6452	16.0274
1991	5.45479	17.7	2	2.25	15	0.112994	0.127119	0.847458	7.8	38.4	40	0.0991264	0.111517	0.743448	7.34616	27.8073	29.2945
2320	6.35616	18.7	2	2.25	15	0.106952	0.120321	0.802139	8.5	23.3	25	0.165336	0.186003	1.24002	15.4673	54.8164	61
2930	8.0274	22	2	2.25	15	0.0909091	0.102273	0.681818	10.01	42.3	48	0.0190195	0.0213969	0.142646	2.62749	10.3053	8.33288
3007	8.23836	22.37	2	2.25	15	0.0894055	0.100581	0.670541	14.9	55.4	31	0.177889	0.200125	1.33417	25.504	117.148	60.0479
3804	10.4219	27.2	2	2.25	15	0.0735294	0.0827206	0.551471	8.46	51.9	24	0.0139057	0.0181767	0.104293	1.85378	9.44397	5.25205
3875	10.6164	28.8	2	3	15	0.0694444	0.104167	0.520833	10.6	45.2	30	0.0769385	0.0676528	0.338264	4.67616	34.7274	17.1918
4126	11.3041	32.4	5	3	15	0.154321	0.0925926	0.462963	3	55.8	20	0.0326058	0.0195635	0.0978173	1.1223	10.0522	4.95753
4203	11.5151	32.3	5	3	15	0.154799	0.0928793	0.464396	7.64	39.5	27	0.0989694	0.0593816	0.296908	3.84364	30.939	17.6795
4442	12.1699	33.9	5	3	15	0.147493	0.0884956	0.442478	4.1	55	27	0.135294	0.0941328	0.405883	6.4063	51.1548	30.5973
4791	13.126	36.9	5	4	15	0.135501	0.108401	0.406504	9.3	52	37	0.087198	0.0697584	0.261594	4.90882	38.9737	22.0932
5043	13.8164	42.7	5	4	15	0.117096	0.0936768	0.351288	4.92	60.9	27	0.0412674	0.0330139	0.123802	2.42862	19.6949	9.65616
5176	14.1808	45.7	5	4	15	0.109409	0.0875274	0.328228	8.41	47.2	26
Dosing Frequency of Hydroxocobalamin										AUCs		1.80065	1.56446	11.6399	101.912	565.908	378.918
Once a week until six months of age										AUCs per year		0.126978	0.110322	0.820817	7.1866	39.9066	26.7204
Twice a week until 11 years of age (switched over to the 5mg/mL preparation at this point)
Once a week until end of study period

## Sheet: Patient 9
Age (days)	Age (years)	Recent Weight	IM B12 (mg/week)	Betaine (g/day)	Folinic acid per day (mg)	IM B12 (mg/kg/week)	Betaine (g/kg/day)	Folinic acid mg/kg/day	MMA	THcy	Met	B12 AUC	Betaine AUC	Folinic acid AUC	MMA AUC	THCy AUC	Met AUC
15	0.0410959	2.585	3	1	15	1.16054	0.386847	5.80271	29.2	118	13	0.103881	0.0346271	0.519407	2.3989	9.63288	1.91781
55	0.150685	4.08	3	1	15	0.735294	0.245098	3.67647	14.58	57.8	22	0.154197	0.0722448	0.770986	3.71105	11.9297	4.61233
146	0.4	5.98	3	2	15	0.501672	0.334448	2.50836	15.19	37.9	15	0.0401242	0.020247	0.200621	1.26575	2.99589	1.27397
176	0.482192	6.32	3	1	15	0.474684	0.158228	2.37342	15.61	35	16	0.0601783	0.0200594	0.300892	1.71748	5.47726	2.63014
224	0.613699	6.81	3	1	15	0.440529	0.146843	2.20264	10.51	48.3	24	0.113271	0.037757	0.566356	2.69299	12.0956	6.0411
322	0.882192	7.44	3	1	15	0.403226	0.134409	2.01613	9.55	41.8	21	0.229869	0.0521008	0.88183	8.54507	18.8063	-
496	1.3589	8.91	5	0.75	15	0.561167	0.0841751	1.6835	26.3	37.1		0.194256	0.0291384	0.582768	9.86933	13.2636	-
629	1.72329	9.9	5	0.75	15	0.505051	0.0757576	1.51515	27.87	35.7		0.248951	0.0252612	0.505223	9.96515	13.1001	19.6192
756	2.07123	10.8	10	0.75	15	0.925926	0.0694444	1.38889	29.41	39.6	12	0.290626	0.0212029	0.364657	6.30825	10.3907	2.95342
854	2.33973	11.3	14	1	15	1.23894	0.0884956	1.32743	17.58	37.8	10	0.547955	0.0391397	0.587095	9.32937	19.3967	5.73425
1036	2.83836	14.6	14	1	15	0.958904	0.0684932	1.0274	19.84	40	13	0.326605	0.0348358	0.349934	6.71597	13.2559	5.35068
1162	3.18356	15	14	2	15	0.933333	0.133333	1	19.07	36.8	18	0.525187	0.0666697	0.458238	7.87337	19.7707	9.47397
1344	3.68219	17.9	21	2.4	15	1.17318	0.134078	0.837989	12.51	42.5	20	0.755198	0.0863084	0.539427	6.44844	29.3079	14.4986
1596	4.3726	20.7	21	2.4	15	1.01449	0.115942	0.724638	6.17	42.4	22	0.878774	0.0836432	0.52277	6.91562	33.4849	25.6986
1876	5.13973	23.5	30	2.4	15	1.2766	0.102128	0.638298	11.86	44.9	45	0.702396	0.0751344	0.407278	10.3838	33.7956	21.4027
2128	5.83014	27.7	21	3.2	15	0.758123	0.115523	0.541516	18.22	53	17
Dosing Frequency of Hydroxocobalamin
Thrice a week until eight months (switched to 5mg/mL preparation at eight months of age)
Once a week until 2 years of age										AUCs		5.17147	0.69837	7.55748	94.1405	246.704	121.207
Twice a week until 3.5 years of age										AUCs per year		0.887024	0.119786	1.29628	16.1472	42.3153	20.7897
Thrice a week until end of study period

## Sheet: All Patients
	IM B12 (mg/kg/week)	Betaine (g/kg/day)	Plasma MMA	Total Homocysteine	Methionine
Patient 1	0	0	197.7	174.4	6
	0.344828	0.344828	62	70.2	20
	0.291545	0.291545	24.9	58.7	20
	0.58309	0.291545	13.6	54.9	27
	0.377358	0.188679	8.75	46.9	18
	0.377358	0.188679	8.28	50.9	17
	0.315956	0.157978	7.26	55.3	16
	0.273973	0.136986	9.8	50.5	14
	0.273973	0.136986	8.6	46.1	14
	0.261438	0.130719	10.57	41.9	13
	0.230415	0.115207	22.53	56.3	17
	0.211864	0.105932	18.9	48.5	16
	0.186916	0.0934579	25.28	52.7	11
	0.162602	0.121951	26.07	54.7	22
	0.234375	0.117188	28	55.4	14
	0.214286	0.107143	34.8	55	23
	0.201342	0.100671	54.3	64.8	30
	0.192308	0.128205	27	51.3	17
	0.180723	0.120482	46.8	63.5	12
	0.163043	0.141304	15.4	69.6	15
	0.147059	0.127451	28.76	70.1	14
	0.130435	0.147826	29.53	75.3	24
	0.12931	0.172414	25.37	76.5	11
	0.11811	0.19685	23.8	75.9	31
	0.109091	0.181818	38.84	73.4	14
	0.181818	0.181818	35.13	72.2	22
	0.165017	0.165017	15.06	75.4	11
	0.197183	0.169014	13.21	69.7	20
	0.257732	0.180412	13.89	72.6
	0.358852	0.239234	12.9	67.6	16
	0.223714	0.223714	8.61	73.5	33
	0.316456	0.21097	9.75	60.3	20
	0.281955	0.18797	11.68	79.9	18
	0.246305	0.164204	8.72	71.3	18
Patient 2	0	0	50	259.7	2
	0.638978	0.319489	10	71.8	17
	0.540541	0.27027	6.68	52.1	13
	0.378788	0.426136	20	47.7	13
	0.739645	0.33284	5	37.6	14
	0.677507	0.325203	2.2	43	17
	0.632111	0.303413	6.8		25
	0.592417	0.28436	3.02	33.7	28
	0.510204	0.244898	17.77	44	20
	0.485437	0.23301	9.44	39.8	18
	0.485437	0.23301	9.55	44.9	25
	0.434783	0.208696	9.58	41.2	31
	0.483871	0.225806	4.16	43	56
	0.681818	0.242424	5.86	43.2	31
	0.642857	0.228571	10.81	44.4	45
	0.972222	0.625	3.04	47	19
	0.653595	0.20915	7.28		16
	0.745342	0.198758	2.06	44.4	14
	0.689655	0.183908	5.84	46.5	20
	0.6	0.18	3.51	61.1	16
	0.47619	0.142857	10.4	56.9	21
	0.47619	0.142857	3.5	52.9	17
	0.515464	0.123711	3.93	57	21
	0.474684	0.113924	1.83	55.6	26
Patient 3	0	0	61.78	250.7	4
	1.89189	0.202703	14.8	61.5	29
	2.02312	0.216763	19.05	46.6	25
	1.9774	0.211864	6.05	45.8	26
	1.62037	0.173611	2.29	45.7	41
	1.55211	0.166297	1.24	39.8	32
	1.25448	0.134409	1.99	36.2
	1.14379	0.122549	2.28	35.9	44
	0.981767	0.105189	1.59	27.9	37
	0.864198	0.0925926	1.6	29.6	49
	0.833333	0.0892857	0.67	33	20
	0.740741	0.0793651	1.1	23	25
	0.981308	0.0700935	2.43	27.6	27
	2.99145	0.0641026	2.23	25.1	22
	2.84553	0.0609756	4.77	35.2	16
	2.39726	0.10274	7.45	45.2
	5.56291	0.0993377	13.37	31.8	34
	4.74576	0.169492	5.79	39.9	18
	3.06849	0.164384	1.64	39.3
Patient 4	0	0	3.05	38.9	20
	0.897436	0.192308	6.15	45.7	17
	0.673077	0.192308	5.58	47.6	25
	0.569106	0.162602	38.25	57.1	31
	0.807692	0.230769	38.03	39.6	32
	1.03704	0.296296	39.23	40.2	46
	0.886076	0.253165	17.65	45	50
	1.08025	0.308642	14.89	47	40
	1.00575	0.287356		42.7	25
	0.951087	0.271739	24.53	39.5	41
	1.76768	0.252525	25.44	44.3	31
	1.62037	0.231481	29.68	31.3	39
	1.50215	0.257511	36.63	39.2	29
	1.43443	0.245902	45.24	32.3	31
	1.62791	0.271318	58.44	39.8	54
	1.53285	0.255474	22.63	37	27
	2.11511	0.28777	37.46	31.5	37
	2.07774	0.282686	13.46	32.3	37
	4.14474	0.263158	28.11	27.7	24
	3.91304	0.248447	13.31	29.9	32
	5.18519	0.246914	5.45	28	25
	4.74576	0.225989	5.19	28.1	29
	5.52632	0.210526	13.9	34.7	24
	6.66667	0.21164	3.84	32.2	32
	6.49485	0.206186	5.5	28.9	33
	8.50633	0.303797	2.87	32.5	30
	7.81395	0.27907	3.06	31.8	32
Patient 5	0	0	129.45		9
	0	0	121.57	164.3	6
	0.993377	0.231788	7.88	53.5	16
	0.817439	0.190736	7.41	41.9	35
	0.641026	0.149573	4.84	48.7	34
	0.502513	0.120603	5.76	45.4	31
	0.398936	0.106383	4.48	49.8	19
	0.339367	0.113122	6.6	46.8	14
	0.310881	0.165803	10.04	37.8	46
	0.30303	0.181818	8.4	34.9	18
	0.288739	0.173244	9	42.5	44
	0.266667	0.16	9.4	29.8	12
	0.247117	0.172982	47.9	41.8	46
	0.726979	0.169628	12.92	33.1	32
	0.671642	0.156716	26.08	33.6	29
	0.616438	0.143836	47.44	36.7	38
	0.584416	0.136364	27.61	35.6	49
	0.538922	0.125749	45.72	42.1	27
	0.54878	0.128049	35.8	37.7	41
	0.502793	0.117318	56.1	48.9	53
	0.773196	0.154639	53.57	48.6	23
	0.728155	0.436893	41.68	40	26
	0.688073	0.412844	30.77	48	27
Patient 6	0	0	129	232.7	3
	0.432277	0.288184	130.7	57.1	27
	0.478469	0.15949	2	49.5	27
	0.452489	0.15083	6	55.1	17
	0.428571	0.142857	4.13	62.7	20
	0.413793	0.137931	3.18	56.1	20
	0.403226	0.134409	2.88	49	21
	0.384615	0.128205	1.74	47.4	15
	0.375	0.125	3.2	47.3	15
	0.3663	0.1221	4.24	54.3	28
	0.3663	0.1221	7.27	55.4	43
	0.344828	0.114943	4.5	49.8	22
	0.333333	0.111111	6.89	54.6	28
	0.324324	0.108108	9.8	61.1	41
	0.319829	0.10661	7.74	61.7	51
	0.315789	0.105263	11.63	60.1	70
	0.315789	0.105263	5.01	63	51
	0.286807	0.143403	13.8	54.4	150
	0.28169	0.140845	1.47	34.4	14
	0.267857	0.133929	11.25	59.1	173
	0.273973	0.136986	8.63	57.1	133
	0.262009	0.131004	8.09	59.6	65
	0.25641	0.128205	7.13	56.8	51
	0.246914	0.123457	7.49	67.6	69
	0.238095	0.119048	12.15	65.9	102
	0.234375	0.117188	4	66.7	21
	0.229008	0.114504	5.46	71.7	27
	0.213675	0.14245	7.99	61.6	57
	0.201342	0.268456	3.7	61.5	18
	0.196078	0.261438	7.4	78.4	16
	0.187852	0.25047		67.6	44
	0.17341	0.231214		70	15
	0.224719	0.393258	8.62	57.1
	0.210526	0.368421	6.75	68.1	31
	0.406091	0.406091	2.49	71.8	14
	0.406091	0.406091	4.54	76.5	35
	0.391965	0.489956	3.47	63.4	37
	0.364797	0.455996	1.42	73.3	21
	0.36036	0.45045	4.1	59.7	44
	0.352423	0.462555	2.11	71.8	26
	0.337553	0.464135	2.3	65.3	16
	0.337553	0.464135	14.14	53.8	15
	0.33195	0.414938	3.03	64	27
	0.352113	0.387324	1.49	81.3	17
Patient 7	0	0	151	232.4
	0.407609	0.271739	17	117.5	14
	0.407609	0.271739	20	82.7	44
	0.339367	0.226244	6	77.1	29
	0.254237	0.169492	6	89.3	20
	0.2149	0.143266	16.8	81.1	39
	0.405954	0.202977	10.65	58.6	27
	0.3663	0.18315	15.68	58.7	30
	0.170068	0.170068	39.1	62.5	62
	0.142045	0.142045	45.7	64.7	34
	0.321101	0.0917431	51.2	63.1	24
	0.315315	0.0900901	51.88	68.1	44
	0.297114	0.0848896	30.6	68.6	24
	0.138013	0.0788644	23.9	61.5	25
	0.275591	0.0787402	24.3	50.6	16
	0.261194	0.0746269	25.5	63.7	23
	0.249288	0.0712251	5.5	67.4	20
	0.23842	0.0681199	24.9	73.9	25
	0.22846	0.0652742	19.8	69	16
	0.239726	0.0684932	17.9	74.7	13
	0.205882	0.117647	16.5	60.2	18
	0.2	0.142857	42.52	70.9	20
	0.19337	0.138122	21.1	67.7	20
	0.191257	0.218579	23.2	93.1	22
	0.181347	0.207254	78.1	107.3	18
	0.343137	0.196078	57	84.3	24
	0.333333	0.190476	33.18	85.1	16
	0.315315	0.18018	40.36	89.7	24
	0.291667	0.166667	19.9	94.8	20
	0.275591	0.15748	33.26	99.5	20
	0.246479	0.140845	15	77.1	20
	0.236486	0.135135	29.46	93.9	19
	0.214067	0.122324	24.3	99.3	22
	0.190736	0.108992	23.9	107.4	17
	0.171569	0.0980392	18	95.6	15
	0.153173	0.0875274	14.55	98.9	20
	0.1417	0.0809717	29.93	115.8	31
	0.0961538	0.0769231	26.88	165.8	17
	0.0757576	0.0606061	54.1	161.5	9
	0.102489	0.0585652	51.32	184.6	8
	0.0921053	0.0789474	76.08	154.5	14
	0.153553	0.157895	41.66	124.6	37
	0.153553	0.157895	33.91	137.2	14
	0.151166	0.15544	34.7	104.2	6
	0.151166	0.15544	37.61	157.8	19
	0.153958	0.158311	51.3	157.3	10
	0.156855	0.16129	39.47	132	18
	0.15498	0.159363	114.2	146.7	9
Patient 8	0	0	18	121	5
	0.171233	0.171233	6.81	69	10
	0.171233	0.171233	4.23	33.8	16
	0.156986	0.156986	1.87	42.2	23
	0.278552	0.208914	1.11	23.8	31
	0.232288	0.174216	1.4	23.5	18
	0.208117	0.156087	2	25.7	13
	0.199402	0.149551	9.18	27	45
	0.190476	0.142857	3.44	32.5	21
	0.168067	0.12605	8.67	31.4	32
	0.15873	0.119048	7.1	35.7	15
	0.148148	0.111111	1.54	25.9	21
	0.141844	0.106383	4.5	30.3	16
	0.136054	0.102041	5.75	39.3	13
	0.121951	0.137195	6.72	31.4	20
	0.112994	0.127119	7.8	38.4	40
	0.106952	0.120321	8.5	23.3	25
	0.0909091	0.102273	10.01	42.3	48
	0.0894055	0.100581	14.9	55.4	31
	0.0735294	0.0827206	8.46	51.9	24
	0.0694444	0.104167	10.6	45.2	30
	0.154321	0.0925926	3	55.8	20
	0.154799	0.0928793	7.64	39.5	27
	0.147493	0.0884956	4.1	55	27
	0.135501	0.108401	9.3	52	37
	0.117096	0.0936768	4.92	60.9	27
	0.109409	0.0875274	8.41	47.2	26
Patient 9	0	0		196.6	4
	1.16054	0.386847	81.89	139.7	5
	1.16054	0.386847	29.2	118	13
	0.735294	0.245098	14.58	57.8	22
	0.501672	0.334448	15.19	37.9	15
	0.474684	0.158228	15.61	35	16
	0.440529	0.146843	10.51	48.3	24
	0.403226	0.134409	9.55	41.8	21
	0.561167	0.0841751	26.3	37.1
	0.505051	0.0757576	27.87	35.7
	0.925926	0.0694444	29.41	39.6	12
	1.23894	0.0884956	17.58	37.8	10
	0.958904	0.0684932	19.84	40	13
	0.933333	0.133333	19.07	36.8	18
	1.17318	0.134078	12.51	42.5	20
	1.01449	0.115942	6.17	42.4	22
	1.2766	0.102128	11.86	44.9	45
	0.758123	0.115523	18.22	53	17

[truncated: 1 more sheets: AUCs per year]
